# Supplementary material for: Identification of Bull Semen Microbiome by 16S Sequencing and Possible Relationships with Fertility
Source: Microorganisms. 2021 Nov 25;9(12):2431. doi: 10.3390/microorganisms9122431 (PMC8705814; doi:10.3390/microorganisms9122431)
Supplement: Supplementary file 1 [file microorganisms-09-02431-s001.zip]

Archive with 1 entries (1 files):
- microorganisms-1479321-supplementary.pdf
